# Supplementary material for: The Choice of the Filtering Method in Microarrays Affects the Inference Regarding Dosage Compensation of the Active X-Chromosome
Source: PLoS One. 2011 Sep 1;6(9):e23956. doi: 10.1371/journal.pone.0023956 (PMC3164665; doi:10.1371/journal.pone.0023956)
Supplement: Table S1 — List of the probes corresponding to imprinted genes in the GHS dataset. (XLS) [file pone.0023956.s003.xls]

## Sheet: tableImprinted
Table S1: List of the probes corresponding to imprinted genes in the GHS dataset
Gene Symbol	Probe ID	P-Detect	Median expression
ABCA1	ILMN_1766054	1	9.09887
ANKRD11	ILMN_1690465	0.0122699	4.32848
ANKRD11	ILMN_1733674	0.0211316	4.4087
ANKRD11	ILMN_1746706	1	8.81862
ANKRD11	ILMN_2108709	1	10.001
BLCAP	ILMN_1675612	1	8.12939
CALCR	ILMN_1710219	0.0102249	4.38776
CDKN1C	ILMN_1718565	1	9.13912
COPG2	ILMN_1809496	0.884117	5.55764
CPA4	ILMN_1784294	0.00136333	4.08501
DDC	ILMN_2228463	0.0149966	4.31044
DIRAS3	ILMN_1688877	0.144513	4.69199
DIRAS3	ILMN_2174215	0.0783913	4.57647
DLGAP2	ILMN_1713139	0.989775	5.80756
DLK1	ILMN_1652975	0.0811179	4.53253
DLK1	ILMN_1797519	0.321745	4.69668
DLX5	ILMN_1759598	0.00340832	4.16875
GNAS	ILMN_1769191	1	13.291
GNAS	ILMN_1785637	0.00136333	4.05489
GNAS	ILMN_1804283	0.912065	5.3487
GRB10	ILMN_1652662	0.139059	4.64961
GRB10	ILMN_1667771	0.0122699	4.27443
GRB10	ILMN_1669617	0.997955	6.06093
GRB10	ILMN_2340919	0.845262	5.26531
H19	ILMN_2148527	0.309475	4.76967
IGF2	ILMN_1666966	0.424676	4.89938
IGF2	ILMN_1699867	0.0927062	4.60403
IGF2	ILMN_2298035	0.00136333	3.83684
IGF2	ILMN_2328463	0.000681663	3.91314
IGF2	ILMN_2413956	0.00886162	4.32527
IGF2AS	ILMN_1764120	0.0702113	4.45962
IGF2R	ILMN_1807662	1	11.6063
INPP5F	ILMN_1779917	0.0368098	4.32715
INPP5F	ILMN_1811718	0.31152	4.82778
INPP5F	ILMN_1813650	0.998637	6.07459
KCNK9	ILMN_1664919	0.0845262	4.54531
KCNQ1	ILMN_1806150	0.0197682	4.32676
KCNQ1	ILMN_2409520	0.99591	6.22743
KCNQ1DN	ILMN_1757119	0.000681663	3.8935
KLF14	ILMN_1681168	0.0102249	4.26615
L3MBTL	ILMN_1774258	0.835037	5.2488
L3MBTL	ILMN_1802804	0.00340832	4.0815
L3MBTL	ILMN_2400940	0.875256	5.33578
LRRTM1	ILMN_2179029	0.192911	4.67083
MAGEL2	ILMN_1657478	0.999318	6.19655
MEG3	ILMN_1671149	0.640763	5.24422
MEST	ILMN_1669479	0.183367	4.59475
MEST	ILMN_1742307	0.0115883	4.36532
MEST	ILMN_2278590	0.0143149	4.1677
MKRN3	ILMN_1709267	0.386503	4.86664
NAP1L5	ILMN_1773307	0.475801	4.93447
NDN	ILMN_1692058	0.985003	6.49308
NLRP2	ILMN_1664878	0.381731	4.74449
NNAT	ILMN_1707734	0.00681663	4.18974
OSBPL5	ILMN_1802151	1	8.65215
OSBPL5	ILMN_2307032	1	8.76947
PEG10	ILMN_1670019	0.00272665	4.13313
PEG10	ILMN_1763359	0.00545331	4.24651
PEG10	ILMN_2297626	0.0572597	4.42649
PEG3	ILMN_1675331	0.062713	4.4593
PEG3	ILMN_1775138	0.00477164	4.20052
PHLDA2	ILMN_1671557	0.252897	4.73815
PLAGL1	ILMN_1711098	0.569189	5.02645
PLAGL1	ILMN_1815121	1	6.6916
PLAGL1	ILMN_2356955	0.996592	6.85798
PPP1R9A	ILMN_1741674	0.0531697	4.5314
PRIM2	ILMN_1742922	0.897751	5.46543
RB1	ILMN_1696591	0.987048	5.83382
RBP5	ILMN_2103024	0.603954	5.03495
SGCE	ILMN_1674620	0.00340832	4.20465
SLC22A18	ILMN_1724902	0.316292	4.8326
SLC22A18	ILMN_2382505	1	8.769
SLC22A2	ILMN_1762410	0	3.92194
SLC22A2	ILMN_2334193	0.0211316	4.2459
SLC22A3	ILMN_2048477	0.00545331	4.10339
SLC22A3	ILMN_2048478	0.0109066	4.28173
SNRPN	ILMN_1656537	1	8.48736
SNRPN	ILMN_1660000	1	8.16557
SNRPN	ILMN_1662019	0	4.08023
SNRPN	ILMN_1693341	1	7.79048
SNRPN	ILMN_1750402	0.00477164	4.12934
SNRPN	ILMN_2067520	0.00272665	3.90752
SNRPN	ILMN_2132082	0.00204499	4.00761
SNRPN	ILMN_2294442	0.953647	5.52799
SNRPN	ILMN_2372082	1	9.63343
TCEB3C	ILMN_1685069	0.00408998	4.04544
TCEB3C	ILMN_1810590	0.00272665	4.14836
TFPI2	ILMN_2068104	0.00613497	4.23182
TP73	ILMN_1778188	0.00408998	4.1612
UBE3A	ILMN_1764549	0.999318	9.36548
UBE3A	ILMN_2391141	1	8.88517
WIF1	ILMN_1721541	0.0899796	4.48192
WT1	ILMN_1802174	0.282209	4.7763
WT1	ILMN_2366967	0.00477164	4.18259
ZNF264	ILMN_1795435	0.999318	8.19056
ZNF331	ILMN_2269193	0.40559	4.86537
ZNF597	ILMN_2162358	0.912747	5.36992
